# Supplementary material for: A Simulation to Improve Understanding and Communication of Ethical Dilemmas That Surround Brain Death
Source: MedEdPORTAL. 2024 Sep 26;20:11444. doi: 10.15766/mep_2374-8265.11444 (PMC11424717; doi:10.15766/mep_2374-8265.11444)
Supplement: Supplementary file 1 — Prebrief Instructions and Presentation.pptxStandardized Patient Case Development Tool.docxSimulation Case.docxWBUH Checklist for Determining Brain Death.docxInstructions for Debrief.docxQuestionnaire.docx [file mep_2374-8265.11444-s001.zip]

Archive with 7 entries (7 files):
- D. WBUH Checklist for Determining Brain Death.docx
- E. Instructions for Debrief.docx
- A. Prebrief Instructions and Presentation.pptx
- B. Standardized Patient Case Development Tool.docx
- F. Questionnaire.docx
- C. Simulation Case.docx
- _Educational Summary Report_11444.pdf
